# Supplementary material for: Estimating Site Performance (ESP): can trial managers predict recruitment success at trial sites? An exploratory study
Source: Trials. 2019 Apr 3;20:192. doi: 10.1186/s13063-019-3287-6 (PMC6448211; doi:10.1186/s13063-019-3287-6)
Supplement: Supplementary file 3 — Quantitative data. (XLS 18 kb) [file 13063_2019_3287_MOESM3_ESM.xls]

## Sheet: Sheet 1 - Table 1
Supplementary 1
All predictions
	Predict Yes	Predict No	Sum				Predict Yes	Predict No
Actual Yes	28	6	34			Actual Yes	A	B
Actual No	15	7	22			Actual No	C	D
Sum	43	13	56	56
						PPV = A/(A+C)		Sensitivity = A/(A+B)
PPV	0.651163		Sensitivity	0.823529		NPV = D/(B+D)		Specificity = D/(C+D)
NPV	0.538462		Specificity	0.318182
All predictions: TMs <2 years
	Predict Yes	Predict No	Sum				Predict Yes	Predict No
Actual Yes	7	1	8			Actual Yes	A	B
Actual No	8	2	10			Actual No	C	D
Sum	15	3	18	18
						PPV = A/(A+C)		Sensitivity = A/(A+B)
PPV	0.466667		Sensitivity	0.875		NPV = D/(B+D)		Specificity = D/(C+D)
NPV	0.666667		Specificity	0.2
All predictions: TMs>2 years
	Predict Yes	Predict No	Sum				Predict Yes	Predict No
Actual Yes	21	5	26			Actual Yes	A	B
Actual No	7	5	12			Actual No	C	D
Sum	28	10	38	38
						PPV = A/(A+C)		Sensitivity = A/(A+B)
PPV	0.75		Sensitivity	0.807692		NPV = D/(B+D)		Specificity = D/(C+D)
NPV	0.5		Specificity	0.416667
